# Supplementary material for: Innovative Detection of Biomarkers Based on Chemiluminescent Nanoparticles and a Lensless Optical Sensor
Source: Biosensors (Basel). 2024 Apr 9;14(4):184. doi: 10.3390/bios14040184 (PMC11048690; doi:10.3390/bios14040184)
Supplement: Supplementary file 1 [file biosensors-14-00184-s001.zip]

Archive with 1 entries (1 files):
- biosensors-2875673-supplementary.pdf
